# Supplementary material for: A Vavilovian approach to discovering crop-associated microbes with potential to enhance plant immunity
Source: Front Plant Sci. 2014 Sep 18;5:492. doi: 10.3389/fpls.2014.00492 (PMC4167000; doi:10.3389/fpls.2014.00492)
Supplement: Supplementary file 1 [file Table1.XLSX]

## Sheet: Table
.
	Supplementary Table 1 | Summary of 30 microbial metagenomic studies of agriculturally-important plant species reported during the last five years, including the sequencing method used, the microbes of interest (bacteria and/or fungi), the plant tissue or other sample types, the number of locations and/or genotypes evaluated, as well as other treatments included in the study.
	Plant species	Sequencing method	Bacteria	Fungi	Sample types	Locations	Genotypes	Other treatments	Reference
	Grain crops
	Chickpea Cicer arietinum	FAME, Sanger sequencing	N	Y	Bulk soil, roots	1	4		(Ellouze et al., 2013)
	Maize Zea mays ssp. mays	PLFA	Y	Y	Rhizosphere	1	2		(Aira et al., 2010)
		16S rRNA microarray	Y	N	Roots	1	10	2 inbreds each from 5 heterotic groups	(Bouffaud et al., 2012)
		16S rRNA pyrosequencing	Y	N	Rhizosphere	5	27		(Peiffer et al., 2013)
	Other Zea spp.	T-RFLP of 16S rRNA	Y	Y	Seeds, stems	1	14	Inbreds, hybrids, landraces, and teosinte	(Johnston-Monje and Raizada, 2011)
	Rice Oryzae sativa	16S rRNA pyrosequencing	Y	N	Roots	1	1	Low and high N application	(Ikeda et al., 2014)
		Sanger sequencing of endophyte cells	Y	N	Roots	3	1		(Sessitsch et al., 2012)
		16S rRNA pyrosequencing, metaproteogenomics	Y	N	Phyllosphere, rhizosphere	1	3		(Knief et al., 2012)
	Oat Avena sativa	Total rRNA pyrosequencing	Y	Y	Bulk soil, rhizosphere	1	2	3 species (T. aestivum, A. sativa, P. sativum); included an oat mutant deficient in anti-fungal avenacins	(Turner et al., 2013)
	Pea Pisum sativum	Total rRNA pyrosequencing	Y	Y	Bulk soil, rhizosphere	1	1	3 species (T. aestivum, A. sativa, P. sativum)	(Turner et al., 2013)
	Soybean Glycine max	T-RFLP	Y	N	Roots	1	1	Rhizobial inoculation, cropping system, growth stage	(Zhang et al., 2011)
		16S rRNA pyrosequencing	Y	N	Rhizosphere	1	1	3 growth stages	(Sugiyama et al., 2014)
		16S rRNA pyrosequencing	Y	N	Bulk soil, rhizosphere	2	1		(Mendes et al., 2014)
	Wheat Triticum spp.	16 rRNA and ITS pyrosequencing	Y	Y	Seeds	6	3	5 species (T. aestivum, T. turgidum ssp. durum, B. juncea, B. napus, B. rapa)	(Links et al., 2014)
		16S rRNA microarray, T-RFLP	Y	N	Bulk soil, rhizosphere	3	1	Suppressive and non-suppressive soils	(Donn et al., 2014)
		Total rRNA pyrosequencing	Y	Y	Bulk soil, rhizosphere	1	1	3 species (T. aestivum, A. sativa, P. sativum)	(Turner et al., 2013)
	Fruit crops
	Apple Malus domestica	16S rRNA pyrosequencing	Y	N	Flowers	1	1	5 developmental stages	(Shade et al., 2013)
	Citrus (Lemon scion, grapefruit rootstock)	PhyloChip	Y	N	Leaves, scion wood	1	1	Healthy, infected with Huanglongbing bacteria, infected + antibiotic	(Zhang et al., 2013)
	Grape Vitis vinifera	T-RFLP, Sanger Sequencing	Y	N	Soil, bark, berries, leaves	2	1		(Martins et al., 2013)
		16S rRNA and ITS pyrosequencing	Y	Y	Leaves	1	1	10 time points; healthy and diseased leaves	(Pinto et al., 2014)
		16S rRNA pyrosequencing	Y	N	Leaves, berries	1	1		(Leveau and Tech, 2011)
		16S rRNA and ITS Illumina MiSeq	Y	Y	Grape must	3	3		(Bokulich et al., 2013)
	Strawberry Fragaria x ananassa	16S rRNA pyrosequencing	Y	N	Leaves	1	1	3 biocontrol organisms (Beauveria, Trichoderma, Bacillus) applied to leaves	(Sylla et al., 2013)
	Tomato Solanum lycopersicum	16S rRNA and ITS pyrosequencing	Y	Y	Leaves, flowers, fruits, stems, roots	1	1		(Ottesen et al., 2013)
		T-RFLP	Y	N	Bulk soil, rhizosphere	1	1	3 cover crop treatments (rye, vetch, fallow)	(Maul et al., 2014)
	Vegetable crops
	Lettuce Lactuca sativa	16S rRNA pyrosequencing, DGGE	Y	N	Bulk soil, rhizosphere	3	1		(Schreiter et al., 2014)
		16S rRNA pyrosequencing	Y	N	Leaves	44	not stated		(Rastogi et al., 2012)
		16S rRNA pyrosequencing	Y	N	Leaves	1	1	2 irrigation treatments (overhead sprinkler and drip); inoculation treatment (E. coli OH157:H7 and contol)	(Williams et al., 2013)
	Potato Solanum tuberosum	DGGE, Sanger Sequencing	Y	Y	Bulk soil, rhizosphere	1	2		(Someya et al., 2013)
	Spinach Spinacia oleracea	16S rRNA pyrosequencing	Y	N	Seed, cotyledons, leaves	1	1		(Lopez-Velasco et al., 2013)
	Biofuel/oil crops
	Canola Brassica napus	16S rRNA pyrosequencing	Y	N	Rhizosphere	4	1	5 species (B. napus, Z. mays, G. max, H. annus, P. virgatum); agricultural and forest soils	(Jesus et al., 2010)
	Other Brassica spp.	16 rRNA and ITS pyrosequencing	Y	Y	Seeds	6	3	5 species (T. aestivum, T. turgidum ssp. durum, B. juncea, B. napus, B. rapa)	(Links et al., 2014)
	Sunflower Helianthus annus	16S rRNA pyrosequencing	Y	N	Rhizosphere	4	1	5 species (B. napus, Z. mays, G. max, H. annus, P. virgatum); agricultural and forest soils	(Jesus et al., 2010)
	Switchgrass Panicum virgatum	16S rRNA pyrosequencing	Y	N	Rhizosphere	4	1	5 species (B. napus, Z. mays, G. max, H. annus, P. virgatum); agricultural and forest soils	(Jesus et al., 2010)
	Medicinal plants
	Cannabis Cannibus sativa, Cannibus indica	16S rRNA Illumina MiSeq	Y	N	Bulk soil, rhizosphere, endorhizza	2	5		(Winston et al., 2014)

## Sheet: References
	References
	Aira, M., Gomez-Brandon, M., Lazcano, C., Baath, E., and Dominguez, J. (2010). Plant genotype strongly modifies the structure and growth of maize rhizosphere microbial communities. Soil Biology & Biochemistry 42, 2276-2281. doi: 10.1016/j.soilbio.2010.08.029.
	Bokulich, N.A., Thorngate, J.H., Richardson, P.M., and Mills, D.A. (2013). Microbial biogeography of wine grapes is conditioned by cultivar, vintage, and climate. Proc. Natl. Acad. Sci. U.S.A. 111, E139-E148. doi: 10.1073/pnas.1317377110.
	Bouffaud, M.-L., Kyselkova, M., Gouesnard, B., Grundmann, G., Muller, D., and Moenne-Loccoz, Y. (2012). Is diversification history of maize influencing selection of soil bacteria by roots? Molecular Ecology 21, 195-206. doi: 10.1111/j.1365-294X.2011.05359.x.
	Donn, S., Almario, J., Mullerc, D., Moenne-Loccoz, Y., Gupta, V.V.S.R., Kirkegaard, J.A., and Richardson, A.E. (2014). Rhizosphere microbial communities associated with Rhizoctonia damage at the field and disease patch scale. Applied Soil Ecology 78, 37-47. doi: 10.1016/j.apsoil.2014.02.001.
	Ellouze, W., Hamel, C., Vujanovic, V., Gan, Y., Bouzid, S., and St-Arnaud, M. (2013). Chickpea genotypes shape the soil microbiome and affect the establishment of the seubsequent durum wheat crop in the semiarid North American Great Plains. Soil Biology & Biochemistry 63, 129-141.
	Ikeda, S., Sasaki, K., Okubo, T., Yamashita, A., Terasawa, K., Bao, Z., Liu, D., Watanabe, T., Murase, J., Asakawa, S., Eda, S., Mitsui, H., Sato, T., and Minamisawa, K. (2014). Low nitrogen fertilization adapts rice root microbiome to low nutrient environment by changing biogeochemical functions. Microbes and Environments 29, 50-59. doi: 10.1264/jsme2.ME13110.
	Jesus, E.D.C., Susilawati, E., Smith, S.L., Wang, Q., Chai, B., Farris, R., Rodrigues, J.L.M., Thelen, K.D., and Tiedje, J.M. (2010). Bacterial communities in the rhizosphere of biofuel crops grown on marginal lands as evaluated by 16S rRNA gene pyrosequences. Bioenergy Research 3, 20-27. doi: 10.1007/s12155-009-9073-7.
	Johnston-Monje, D., and Raizada, M.N. (2011). Conservation and diversity of seed associated endophytes in Zea across boundaries of evolution ethnography and ecology. Plos One 6, e20396.
	Knief, C., Delmotte, N., Chaffron, S., Stark, M., Innerebner, G., Wassman, R., Von Mering, C., and Vorholt, J.A. (2012). Metaproteogenomic analysis of microbial communities in the phyllosphere and rhizosphere of rices. The ISME Journal 6, 1378-1390.
	Leveau, J.H.J., and Tech, J.J. (2011). Grapevine microbiomics: bacterial diversity on grape leaves and berries revealed by high-throughput sequence analysis of 16S rRNA amplicons. Acta Hort (ISHS) 905, 31-42.
	Links, M.G., Demeke, T., Graefenhan, T., Hill, J.E., Hemmingsen, S.M., and Dumonceaux, T.J. (2014). Simultaneous profiling of seed-associated bacteria and fungi reveals antagonistic interactions between microorganisms within a shared epiphytic microbiome on Triticum and Brassica seeds. New Phytologist 202, 542-553. doi: 10.1111/nph.12693.
	Lopez-Velasco, G., Carder, P.A., Welbaum, G.E., and Ponder, M.A. (2013). Diversity of the spinach (Spinacia oleracea) spermosphere and phyllosphere bacterial communities. Fems Microbiology Letters 346, 146-154. doi: 10.1111/1574-6968.12216.
	Martins, G., Lauga, B., Miot-Sertier, C., Mercier, A., Lonvaud, A., Soulas, M.-L., Soulas, G., and Masneuf-Pomarede, I. (2013). Characterization of epiphytic bacterial communities from graps, leaves, bark and soil of grapevine plants grown, and their relations. Plos One 8. doi: e73013 10.1371/journal.pone.0073013.
	Maul, J.E., Buyer, J.S., Lehman, R.M., Culman, S., Blackwood, C.B., Roberts, D.P., Zasada, I.A., and Teasdale, J.R. (2014). Microbial community structure and abundance in the rhizosphere and bulk soil of a tomato cropping system that includes cover crops. Applied Soil Ecology 77, 42-50. doi: 10.1016/j.apsoil.2014.01.002.
	Mendes, L.W., Kuramae, E.E., Navarrete, A.A., Van Veen, J.A., and Tsai, S.M. (2014). Taxonomical and functional microbial community selection in soybean rhizosphere. The ISME Journal doi: 10.1038/ismej.2014.17.
	Ottesen, A.R., Pena, A.G., White, J.R., Pettengill, J.B., Li, C., Allard, S., Rideout, S., Allard, M., Hill, T., Evans, P., Strain, E., Musser, S., Knight, R., and Brown, E. (2013). Baseline survey of the anatomical microbial ecology of an important food plant: Solanum lycopersicum (tomato). BMC Microbiology 13. doi: 114 10.1186/1471-2180-13-114.
	Peiffer, J.A., Spor, A., Koren, O., Jin, Z., Tringe, S.G., Dangl, J.L., Buckler, E.S., and Ley, R.E. (2013). Diversity and heritability of the maize rhizosphere microbiome under field conditions. Proc. Natl. Acad. Sci. U.S.A. 110, 6548-6553. doi: 10.1073/pnas.1302837110.
	Pinto, C., Pinho, D., Sousa, S., Pinheiro, M., Egas, C., and Gomes, A.C. (2014). Unravelling the diversity of grapevine microbiome. Plos One 9. doi: e85622 10.1371/journal.pone.0085622.
	Rastogi, G., Sbodio, A., Tech, J.J., Suslow, T.V., Coaker, G.L., and Leveau, J.H.J. (2012). Leaf microbiota in a an agroecosystem: spatiotemporal variation in bacterial community composition on field-grown lettuce. The ISME Journal 6, 1812 - 1822.
	Schreiter, S., Ding, G.-C., Heuer, H., Neumann, G., Sandmann, M., Grosch, R., Kropf, S., and Smalla, K. (2014). Effect of the soil type on the microbiome in the rhizosphere of field-grown lettuce. Frontiers in Microbiology 5. doi: 144 10.3389/fmicb.2014.00144.
	Sessitsch, A., Hardoim, P., Doering, J., Weilharter, A., Krause, A., Woyke, T., Mitter, B., Hauberg-Lotte, L., Friedrich, F., Rahalkar, M., Hurek, T., Sarkar, A., Bodrossy, L., Van Overbeek, L., Brar, D., Van Elsas, J.D., and Reinhold-Hurek, B. (2012). Functional characteristics of an endophyte community colonizing rice roots as revealed by metagenomic analysis. Molecular Plant-Microbe Interactio…
	Shade, A., Mcmanus, P.S., and Handelsman, J. (2013). Unexpected diversity during community succession in the apple flower microbiome. Mbio 4, e00602-00612. doi: e00602-12 10.1128/mBio.00602-12.
	Someya, N., Kobayashi, Y.O., Tsuda, S., and Ikeda, S. (2013). Molecular characterization of the bacterial community in a potato phytosphere. Microbes and Environments 28, 295-305. doi: 10.1264/jsme2.ME13006.
	Sugiyama, A., Ueda, Y., Zushi, T., Takase, H., and Yazaki, K. (2014). Changes in the Bacterial Community of Soybean Rhizospheres during Growth in the Field. Plos One 9, e100709-e100709. doi: 10.1371/journal.pone.0100709.
	Sylla, J., Alsanius, B.W., Krueger, E., Reineke, A., Strohmeier, S., and Wohanka, W. (2013). Leaf microbiota of strawberries as affected by biological control agents. Phytopathology 103, 1001-1011. doi: 10.1094/phyto-01-13-0014-r.
	Turner, T.R., Ramakrishnan, K., Walshaw, J., Heavens, D., Alston, M., Swarbreck, D., Osbourn, A., Grant, A., and Poole, P.S. (2013). Comparative metatranscriptomics reveals kingdom level changes in the rhizosphere microbiome of plants. Isme Journal 7, 2248-2258. doi: 10.1038/ismej.2013.119.
	Williams, T.R., Moyne, A.L., Harris, L.J., and Marco, M.L. (2013). Season, irrigation, leaf age and Eschericia coli inoculation influence the bacterial diversity in the lettuce phyllosphere. Plos One 8, e68642.
	Winston, M.E., Hampton-Marcell, J., Zarraonaindia, I., Owens, S.M., Moreau, C.S., Gilbert, J.A., Hartsel, J., Kenneday, S.J., and Gibbons, S.M. (2014). Understanding cultivar-specificity and soil determinants on the Cannabis microbiome. PLoS One 9, e99641.
	Zhang, M., Powell, C.A., Benyon, L.S., Zhou, H., and Duan, Y. (2013). Deciphering the bacterial microbiome of citrus plants in response to 'Candidatus Liberibacter asiaticus'-infection and antibiotic treatments. Plos One 8. doi: e76331 10.1371/journal.pone.0076331.
	Zhang, Y.Z., Wang, E.T., Li, M., Li, Q.Q., Zhang, Y.M., Zhao, S.J., Jia, X.L., Zhang, L.H., Chen, W.F., and Chen, W.X. (2011). Effects of rhizobial inoculation, cropping systems and growth stages on endophytic bacterial community of soybean roots. Plant and Soil 347, 147-161. doi: 10.1007/s11104-011-0835-6.
